# Supplementary material for: Serum/glucose starvation enhances binding of miR-4745-5p and miR-6798-5p to HNRNPA1 mRNA 3ʹUTR: A novel method to identify miRNAs binding to mRNA 3ʹUTR using λN peptide-boxB sequence
Source: Noncoding RNA Res. 2025 Jan 7;11:188–99. doi: 10.1016/j.ncrna.2025.01.001 (PMC11786793; doi:10.1016/j.ncrna.2025.01.001)
Supplement: Multimedia component 2 [file mmc2.xlsx]

## Sheet: Sheet1
Supplementary Table 1 Primer sequences used in this study
Name			Sequence (5' to 3')
Plasmid construction
5 x boxB to pZac-F			GAAGGGCCCATATAGGGCCCTGAAGAAGGGCCCATATAGGGCCCTGAAGAAGGGCTTCGAGCAGACATGATAAG
5 x boxB to pZac-R			TTCAGGGCCCTATATGGGCCCTTCTTCAGGGCCCTATATGGGCCCTTCTTCAGGGCGCGGCCGCCCGGGTCGAC
lN to pFC15K-F			GCAGAGAAACAGGCTCAATGGAAAGCAGCAAATCCCTCCGAAATCGGTACTGGC
lN to pFC15K-R			GCGACGTTCGCGGCGGCGTGTTTGTGCATCCATGTGGATTCCTTACTTATTC
4734mt-F			CACTTTGAAGTGTCTGGGAG
4734mt-R			CGCTATTTATGGAGCGGCATTA
4745mt-F			CCCCCCCTGATAATAATGTTG
4745mt-R			GATGTAGGGAAAGTCCAAATGT
6126mt-F			CGTGAGGTTCTATCAGTTAAC
6126mt-R			GATGCCACCCAACCAGAAC
6798mt-F			ACCCTAATAATGTTGAATGCTTC
6798mt-R			GCGAAGTGGGTAGGGAAAGT
pSRQ 4734 insertion-F			CGGTCAGGGCGGAATTCTACCGGGTAGGG
pSRQ 4734 insertion-R			CAGCCCGCAGCGGATCCTCGTCCTTTCCA
pSRQ 4745 insertion-F			CCGGGACGGCGGAATTCTACCGGGTAGGG
pSRQ 4745 insertion-R			GAGCCCCACTCAGGATCCTCGTCCTTTCCA
pSRQ 6126 insertion-F			CGGCGGAGAGAATTCTACCGGGTAGGG
pSRQ 6126 insertion-R			GGCCTTCACGGATCCTCGTCCTTTCCA
pSRQ 6798 insertion-F			GCGAGCTTGGGGAATTCTACCGGGTAGGG
pSRQ 6798 insertion-R			CCATCCCCCTGGGGATCCTCGTCCTTTCCA
RT-PCR
F1			CAGCTCTTAAGGCTAGAG
F2			TTAGGAAACAAAGCTTAGCAG
R1			ATTGCAGCTTATAATGGTTAC
Reverse transcription for miRNA qPCR
Anchor RT primer			CGACTCGATCCAGTCTCAGGGTCCGAGGTATTCGATCGAGTCGCACTTTTTTTTTTTTA
miRNA qPCR
miR-197-5p-F			GGTGCCGGGTAGAGAGGGCAGTG
miR-4530-F			GGTGCCCCAGCAGGACGG
miR-4734-F			GGTGCGCTGCGGGCTGCGGTC
miR-4745-5p-F			GGTGCTGAGTGGGGCTCCCGGG
miR-6126-F			GGTGCGTGAAGGCCCGGC
miR-6791-5p-F			GGTGCCCCCTGGGGCTGGGCAG
miR-6798-5p-F			GGTGCCCAGGGGGATGGGCGAGC
miR-6831-5p-F			GGTGCTAGGTAGAGTGTGAGGAGG
U6-F			CGCTTCGGCAGCACATATAC
Universal-R			CCAGTCTCAGGGTCCGAGGTATTC
qPCR
hnRNPA1-F			CTAAAGAGCCCGAACAGCTGAG
hnRNPA1-R			TCAGTGTCTTCTTTAATGCCACC
hnRNPA1 3UTR (959-1110)-F			TTGACTGGGTTCTGGTTGGG
hnRNPA1 3UTR (959-1110)-R			GTGTGACCCCTTGTGCCATA
b-actin-F			TGGCACCCAGCACAATGAA
b-actin-R			CTAAGTCATAGTCCGCCTAGAAGCA
