# Supplementary material for: Serum/glucose starvation enhances binding of miR-4745-5p and miR-6798-5p to HNRNPA1 mRNA 3ʹUTR: A novel method to identify miRNAs binding to mRNA 3ʹUTR using λN peptide-boxB sequence
Source: Noncoding RNA Res. 2025 Jan 7;11:188–99. doi: 10.1016/j.ncrna.2025.01.001 (PMC11786793; doi:10.1016/j.ncrna.2025.01.001)
Supplement: Multimedia component 3 [file mmc3.xlsx]

## Sheet: Sheet1
SupplementaryTable 2 Raw data of miRNA microarray (> 2.0-fold and < 2.0-fold)
Probe Set ID	Transcript	Expression value {starvation}	Expression value {10％FBS}	Ratio	Log2Ratio	Sequence Source		Sequence															Alignments		Accession
Upregulated (> 2.0-fold)
20528493	hsa-miR-7641	40.3433	1.62325	24.8534	4.63537	miRBase		UUGAUCUCGGAAGCUAAGC															chr11:104123325-104123343 (+)		MIMAT0029782
20519592	hsa-miR-4741	32.4981	3.84423	8.45374	3.07959	miRBase		CGGGCUGUCCGGAGGGGUCGGCU															chr18:20513370-20513392 (+)		MIMAT0019871
20517816	hsa-miR-3609	7.11076	1.65114	4.30657	2.10654	miRBase		CAAAGUGAUGAGUAAUACUGGCUG															chr7:98479323-98479346 (+)		MIMAT0017986
20524036	hsa-miR-6126	17.9725	4.42169	4.06462	2.02312	miRBase		GUGAAGGCCCGGCGGAGA															chr16:3535422-3535439 (-)		MIMAT0024599
20518625	hsa-miR-3937	13.2285	3.32209	3.98198	1.99349	miRBase		ACAGGCGGCUGUAGCAAUGGGGG															chrX:39520530-39520552 (+)		MIMAT0018352
20506779	hsa-miR-1231	13.1723	3.33234	3.95287	1.9829	miRBase		GUGUCUGGGCGGACAGCUGC															chr1:201777743-201777762 (+)		MIMAT0005586
20515617	hsa-miR-3185	54.5193	13.8894	3.92523	1.97278	miRBase		AGAAGAAGGCGGUCGGUCUGCGG															chr17:46801808-46801830 (-)		MIMAT0015065
20518933	hsa-miR-4532	13.8119	3.53741	3.90453	1.96515	miRBase		CCCCGGGGAGCCCGGCG															chr20:56470455-56470471 (+)		MIMAT0019071
20506771	hsa-miR-1227-5p	39.0153	10.5331	3.70408	1.88912	miRBase		GUGGGGCCAGGCGGUGG															chr19:2234132-2234148 (-)		MIMAT0022941
20519457	hsa-miR-4665-5p	26.6881	7.50853	3.55438	1.8296	miRBase		CUGGGGGACGCGUGAGCGCGAGC															chr9:6007835-6007857 (+)		MIMAT0019739
20525541	hsa-miR-6790-5p	6.40797	1.83223	3.49736	1.80627	miRBase		GUGAGUGUGGAUUUGGCGGGGUU															chr19:6392972-6392994 (-)		MIMAT0027480
20515607	hsa-miR-3178	68.3632	19.9241	3.43118	1.7787	miRBase		GGGGCGCGGCCGGAUCG															chr16:2581980-2581996 (-)		MIMAT0015055
20525459	hsa-miR-6749-5p	12.6869	3.76445	3.37019	1.75283	miRBase		UCGGGCCUGGGGUUGGGGGAGC															chr11:64669901-64669922 (-)		MIMAT0027398
20519494	hsa-miR-1343-5p	28.0524	8.40794	3.33642	1.7383	miRBase		UGGGGAGCGGCCCCCGGGUGGG															chr11:34963398-34963419 (+)		MIMAT0027038
20525623	hsa-miR-6831-5p	6.43088	2.05578	3.1282	1.64533	miRBase		UAGGUAGAGUGUGAGGAGGAGGUC															chr5:139943312-139943335 (-)		MIMAT0027562
20515585	hsa-miR-3162-5p	5.55066	1.77914	3.11986	1.64148	miRBase		UUAGGGAGUAGAAGGGUGGGGAG															chr11:59362600-59362622 (-)		MIMAT0015036
20504273	hsa-miR-92b-5p	11.6473	3.73365	3.11955	1.64134	miRBase		AGGGACGGGACGCGGUGCAGUG															chr1:155164987-155165008 (+)		MIMAT0004792
20525503	hsa-miR-6771-5p	16.6869	5.5376	3.01338	1.59138	miRBase		CUCGGGAGGGCAUGGGCCAGGC															chr16:50326532-50326553 (+)		MIMAT0027442
20538192	U49A	6.78334	2.3892	2.83917	1.50547	snoRNABase		TGCTCTGATGAAATCACTAATAGGAAGTGCCGTCAGAAGCGATAACTGACGAAGACTACTCCTGTCTGATT															chr17:16343350-16343420 (+)		U49A
20538195	U49B	6.78334	2.3892	2.83917	1.50547	snoRNABase		CTGATGATACTTGTAATAGGAAGTGCCGTCAGAAGCGATAACTGACGA															chr17:16342823-16342870 (+)		U49B
20518432	hsa-miR-3911	9.68884	3.41708	2.83542	1.50356	miRBase		UGUGUGGAUCCUGGAGGAGGCA															chr9:130453042-130453063 (-)		MIMAT0018185
20518904	hsa-miR-4507	25.4234	9.57476	2.65525	1.40885	miRBase		CUGGGUUGGGCUGGGCUGGG															chr14:106324294-106324313 (-)		MIMAT0019044
20506865	hsa-miR-1268a	8.00692	3.06551	2.61194	1.38512	miRBase		CGGGCGUGGUGGUGGGGG															chr15:22513259-22513276 (-)		MIMAT0005922
20538259	U83B	11.687	4.47444	2.61194	1.38512	snoRNABase		GCTGTTCAGTGATGAGGCCTGGAATGTGCGCTGGGCACAGCGCCCGAGACAGACTGCGGAACCGTTCCTTGTTGCCTTCCTTCTGAGAACAGC															chr22:39709824-39709916 (-)		U83B
20525448	hsa-miR-6743-5p	48.8289	18.9033	2.58309	1.3691	miRBase		AAGGGGCAGGGACGGGUGGCCC															chr11:209341-209362 (+)		MIMAT0027387
20519609	hsa-miR-4750-5p	6.41395	2.48898	2.57694	1.36566	miRBase		CUCGGGCGGAGGUGGUUGAGUG															chr19:50391434-50391455 (+)		MIMAT0019887
20500394	hsa-miR-197-5p	7.99846	3.20029	2.49929	1.32152	miRBase		CGGGUAGAGAGGGCAGUGGGAGG															chr1:110141523-110141545 (+)		MIMAT0022691
20526174	hsa-miR-7108-5p	180.187	73.6869	2.44531	1.29001	miRBase		GUGUGGCCGGCAGGCGGGUGG															chr19:2434978-2434998 (-)		MIMAT0028113
20525561	hsa-miR-6800-5p	226.687	93.1869	2.4326	1.2825	miRBase		GUAGGUGACAGUCAGGGGCGG															chr19:50335279-50335299 (+)		MIMAT0027500
20520198	hsa-miR-5001-5p	138.007	57.762	2.38924	1.25655	miRBase		AGGGCUGGACUCAGCGGCGGAGCU															chr2:233415240-233415263 (-)		MIMAT0021021
20519626	hsa-miR-4758-5p	18.7558	7.86243	2.38549	1.25429	miRBase		GUGAGUGGGAGCCGGUGGGGCUG															chr20:60907590-60907612 (-)		MIMAT0019903
20533614	ENSG00000238936	6.49448	2.75308	2.35899	1.23817	Ensembl		GTGTGATGAAATCACCCCAAATAGCTGGAATTACCAGCAGATTGTGTAGTGGTGAACCTACAATTTTCTGAAG															chr8:41284174-41284246 (+)		ENSG00000238936
20529131	hsa-miR-4433b-3p	15.6869	6.79977	2.30698	1.206	miRBase		CAGGAGUGGGGGGUGGGACGU															chr2:64567903-64567923 (-)		MIMAT0030414
20506781	hsa-miR-1233-5p	19.2967	8.3758	2.30387	1.20406	miRBase		AGUGGGAGGCCAGGGCACGGCA															chr15:34674327-34674348 (-)		MIMAT0022943
20518931	hsa-miR-4530	126.747	55.0444	2.30263	1.20328	miRBase		CCCAGCAGGACGGGAGCG															chr19:39900269-39900286 (-)		MIMAT0019069
20501197	hsa-miR-361-5p	4.47444	1.94426	2.30137	1.20249	miRBase		UUAUCAGAAUCUCCAGGGGUAC															chrX:85158686-85158707 (-)		MIMAT0000703
20519580	hsa-miR-4734	147.812	65.5393	2.25531	1.17333	miRBase		GCUGCGGGCUGCGGUCAGGGCG															chr17:36858523-36858544 (-)		MIMAT0019859
20500128	hsa-miR-16-5p	10.9163	4.89231	2.23131	1.15789	miRBase		UAGCAGCACGUAAAUAUUGGCG															chr13:50623163-50623184 (-) /// chr3:160122542-160122563 (+)		MIMAT0000069
20509237	hsa-miR-1915-3p	609.187	275.187	2.21372	1.14647	miRBase		CCCCAGGGCGACGCGGCGGG															chr10:21785505-21785524 (-)		MIMAT0007892
20515638	hsa-miR-3196	444.306	200.935	2.2112	1.14483	miRBase		CGGGGCGGCAGGGGCCUC															chr20:61870140-61870157 (+)		MIMAT0015080
20515603	hsa-miR-3175	16.5859	7.55577	2.19512	1.1343	miRBase		CGGGGAGAGAACGCAGUGACGU															chr15:93447638-93447659 (+)		MIMAT0015052
20519048	hsa-miR-3960	1968.74	899.806	2.18796	1.12959	miRBase		GGCGGCGGCGGAGGCGGGGG															chr9:130548158-130548177 (+)		MIMAT0019337
20519600	hsa-miR-4745-5p	156.687	71.6869	2.18571	1.1281	miRBase		UGAGUGGGGCUCCCGGGACGGCG															chr19:804941-804963 (+)		MIMAT0019878
20519636	hsa-miR-4763-3p	70.5385	32.4396	2.17446	1.12066	miRBase		AGGCAGGGGCUGGUGCUGGGCGGG															chr22:46509504-46509527 (+)		MIMAT0019913
20525543	hsa-miR-6791-5p	133.046	62.6881	2.12235	1.08566	miRBase		CCCCUGGGGCUGGGCAGGCGGA															chr19:6736763-6736784 (-)		MIMAT0027482
20519525	hsa-miR-4707-5p	98.8103	46.7311	2.11445	1.08028	miRBase		GCCCCGGCGCGGGCGGGUUCUGG															chr14:23426207-23426229 (-)		MIMAT0019807
20517919	hsa-miR-3665	1717.61	817.071	2.10216	1.07187	miRBase		AGCAGGUGCGGGGCGGCG															chr13:78272210-78272227 (-)		MIMAT0018087
20514163	hsa-miR-2861	328.061	156.394	2.09766	1.06878	miRBase		GGGGCCUGGCGGUGGGCGG															chr9:130548250-130548268 (+)		MIMAT0013802
20525394	hsa-miR-6722-3p	23.1869	11.1872	2.07263	1.05146	miRBase		UGCAGGGGUCGGGUGGGCCAGG															chr9:139641355-139641376 (-)		MIMAT0025854
20518801	hsa-miR-4429	3.96041	1.91827	2.06457	1.04584	miRBase		AAAAGCUGGGCUGAGAGGCG															chr2:11680778-11680797 (-)		MIMAT0018944
20525719	hsa-miR-6879-5p	7.74199	3.76445	2.05661	1.04027	miRBase		CAGGGCAGGGAAGGUGGGAGAG															chr11:64785982-64786003 (+)		MIMAT0027658
20532705	ACA61	3.51941	1.71127	2.05661	1.04027	snoRNABase		ATCCTCCTGATCCCTTTCCCATCGGATCTGAACACTGGTCTTGGTGGTCGTAAAAGGAGGAAAAGTAATAGTGAAGCTGGCCTAAATGTTGTAATCTGGTATATGGCATGTGGGCTAGTTTCAGACAGGT															chr1:28906276-28906405 (-)		ACA61
20525565	hsa-miR-6802-5p	5.47146	2.67838	2.04282	1.03056	miRBase		CUAGGUGGGGGGCUUGAAGC															chr19:55751320-55751339 (-)		MIMAT0027504
20525396	hsa-miR-6724-5p	254.587	125.043	2.036	1.02574	miRBase		CUGGGCCCGCGGCGGGCGUGGGG															---		MIMAT0025856
20525557	hsa-miR-6798-5p	15.6869	7.74199	2.02621	1.01878	miRBase		CCAGGGGGAUGGGCGAGCUUGGG															chr19:49513168-49513190 (+)		MIMAT0027496
20504413	hsa-miR-663a	112.296	55.8105	2.0121	1.0087	miRBase		AGGCGGGGCGCCGCGGGACCGC															chr20:26188879-26188900 (-)		MIMAT0003326
Downregulated (< 2.0-fold)
20517820	hsa-miR-3613-5p	3.55048	30.8955	0.114919	-3.12131	miRBase		UGUUGUACUUUUUUUUUUGUUC															chr13:50570601-50570622 (-)		MIMAT0017990
20525519	hsa-miR-6779-5p	15.3665	82.7336	0.185734	-2.42869	miRBase		CUGGGAGGGGCUGGGUUUGGC															chr17:37071237-37071257 (+)		MIMAT0027458
20506716	hsa-miR-1184	2.25186	8.4865	0.265347	-1.91405	miRBase		CCUGCAGCGACUUGAUGGCUUCC															chrX:154115651-154115673 (-) /// chrX:154612765-154612787 (-) /// chrX:154687238-154687260 (+)		MIMAT0005829
20525461	hsa-miR-6750-5p	3.72753	13.4517	0.277105	-1.8515	miRBase		CAGGGAACAGCUGGGUGAGCUGCU															chr11:64665881-64665904 (-)		MIMAT0027400
20504591	hsa-miR-1298-3p	4.17439	14.8405	0.281283	-1.8299	miRBase		CAUCUGGGCAACUGACUGAAC															chrX:113949721-113949741 (+)		MIMAT0026641
20500132	hsa-miR-18a-5p	6.59591	22.7271	0.290222	-1.78477	miRBase		UAAGGUGCAUCUAGUGCAGAUAG															chr13:92003010-92003032 (+)		MIMAT0000072
20518842	hsa-miR-378h	4.90005	15.628	0.313543	-1.67327	miRBase		ACUGGACUUGGUGUCAGAUGG															chr5:154209026-154209046 (+)		MIMAT0018984
20529785	hsa-miR-8075	62.0229	181.941	0.340897	-1.55259	miRBase		UGCUGAUGGCAGAUGUCGGGUCUG															chr13:113917280-113917303 (+)		MIMAT0031002
20517821	hsa-miR-3613-3p	72.978	213.689	0.341515	-1.54998	miRBase		ACAAAAAAAAAAGCCCAACCCUUC															chr13:50570562-50570585 (-)		MIMAT0017991
20511558	hsa-miR-2115-5p	37.6869	100.687	0.374298	-1.41774	miRBase		AGCUUCCAUGACUCCUGAUGGA															chr3:48357908-48357929 (-)		MIMAT0011158
20537519	hsa-mir-6776	9.44197	24.7421	0.381615	-1.38981	miRBase		CGGGCUCUGGGUGCAGUGGGGGUUCCCACGCCGCGGCAACCACCACUGUCUCUCCCCAG															chr17:2596155-2596213 (-)		MI0022621
20535333	hsa-mir-550a-1	2.30904	6.02091	0.383504	-1.38269	miRBase		UGAUGCUUUGCUGGCUGGUGCAGUGCCUGAGGGAGUAAGAGCCCUGUUGUUGUAAGAUAGUGUCUUACUCCCUCAGGCACAUCUCCAACAAGUCUCU															chr7:30329410-30329506 (+)		MI0003600
20535334	hsa-mir-550a-2	2.30904	6.02091	0.383504	-1.38269	miRBase		UGAUGCUUUGCUGGCUGGUGCAGUGCCUGAGGGAGUAAGAGCCCUGUUGUUGUCAGAUAGUGUCUUACUCCCUCAGGCACAUCUCCAGCGAGUCUCU															chr7:32772593-32772689 (+)		MI0003601
20535436	hsa-mir-550a-3	2.30904	6.02091	0.383504	-1.38269	miRBase		GAUGCUUUGCUGGCUGGUGCAGUGCCUGAGGGAGUAAGAGUCCUGUUGUUGUAAGAUAGUGUCUUACUCCCUCAGGCACAUCUCCAACAAGUCUC															chr7:29720350-29720444 (-)		MI0003762
20520569	hsa-miR-5189-3p	159.336	411.661	0.387057	-1.36938	miRBase		UGCCAACCGUCAGAGCCCAGA															chr16:88535392-88535412 (+)		MIMAT0027088
20538035	hsa-mir-8075	1.20271	3.09767	0.388262	-1.3649	miRBase		CCUUGCUGAUGGCAGAUGUCGGAUCUGCCUCGCUUAUACGUGCCCUUGCUGAUGGCAGAUGUCGGGUCUGCCUCGCUUAU															chr13:113917234-113917313 (+)		MI0025911
20536308	hsa-mir-320e	47.6218	122.653	0.388263	-1.3649	miRBase		GCCUUCUCUUCCCAGUUCUUCCUGGAGUCGGGGAAAAGCUGGGUUGAGAAGGU															chr19:47212550-47212602 (-)		MI0014234
20538034	hsa-mir-8075	1.23921	3.00642	0.41219	-1.27862	miRBase		CCUUGCUGAUGGCAGAUGUCGGAUCUGCCUCGCUUAUACGUGCCCUUGCUGAUGGCAGAUGUCGGGUCUGCCUCGCUUAU															chr13:113917234-113917313 (+)		MI0025911
20537464	hsa-mir-6722	22.6817	54.5334	0.415923	-1.26561	miRBase		GGCCUCAGGCAGGCGCACCCGACCACAUGCAUGGCUGGUGGCGGCGUGCAGGGGUCGGGUGGGCCAGGCUGUGGGGCG															chr9:139641345-139641422 (-)		MI0022557
20538156	U28	1.54453	3.69581	0.417913	-1.25872	snoRNABase		GTCAGATGATTTGAATTGATAAGCTGATGTTCTGTGAGGTACAAAAGTTAATAGCATGTTAGAGTTCTGATGGCA															chr11:62622093-62622167 (-)		U28
20538157	U28	6.83402	16.3527	0.417914	-1.25872	snoRNABase		GTCAGATGATTTGAATTGATAAGCTGATGTTCTGTGAGGTACAAAAGTTAATAGCATGTTAGAGTTCTGATGGCA															chr11:62622093-62622167 (-)		U28
20519524	hsa-miR-4706	5.65082	13.3626	0.422882	-1.24167	miRBase		AGCGGGGAGGAAGUGGGCGCUGCUU															chr14:65511415-65511439 (+)		MIMAT0019806
20533184	ENSG00000222604	1.39095	3.28124	0.423911	-1.23817	Ensembl		GATAGCATCATGCAATAAGAAAAGTATGACAGAGGTACCCATTCCGTTCCCAGCTTGATCAGTAGCTGGAGAATGGAAGACAAAGTGCAAAAAAA															chr14:75178654-75178748 (+)		ENSG00000222604
20538113	SNORD123	2.48176	5.5376	0.448166	-1.15789	snoRNABase		GGTGAAAATGATGAATTCTGGGGCGCTGATTCATGTGACTTGAAAAATGCCATCCATTTCCTGATTCACC															chr5:9548948-9549017 (+)		SNORD123
20525578	hsa-miR-6808-3p	16.1869	34.6869	0.466658	-1.09956	miRBase		GUGUGACCACCGUUCCUGCAG															chr1:1275030-1275050 (-)		MIMAT0027517
20500196	hsa-miR-107	14.7604	31.5503	0.467838	-1.09592	miRBase		AGCAGCAUUGUACAGGGCUAUCA															chr10:91352513-91352535 (-)		MIMAT0000104
20518446	hsa-miR-3921	7.6117	15.6543	0.486237	-1.04027	miRBase		UCUCUGAGUACCAUAUGCCUUGU															chr3:99683169-99683191 (-)		MIMAT0018196
